# Supplementary material for: Genetic control of flowering in greater yam (Dioscorea alata L.)
Source: BMC Plant Biol. 2021 Apr 1;21:163. doi: 10.1186/s12870-021-02941-7 (PMC8015048; doi:10.1186/s12870-021-02941-7)
Supplement: Supplementary file 9 — Additional File 9: Table S1. Accessions used in this study with their attributes: flowering and sex. [file 12870_2021_2941_MOESM9_ESM.xlsx]

## Sheet: Feuil1
Table S1 Accessions used in this study with their attributes : flowering and sex.
NA : Not Applicable
Accessions	Flowering	Sex
CRB01	Sterile	NA
CRB111	Sterile	NA
CRB16	Sterile	NA
CRB22	Sterile	NA
CRB34	Sterile	NA
CRB39	Sterile	NA
CRB403	Sterile	NA
CRB429	Sterile	NA
CRB43	Sterile	NA
CRB454	Sterile	NA
CRB47	Sterile	NA
CRB52	Sterile	NA
CRB59	Sterile	NA
CRB615	Sterile	NA
CRB616	Sterile	NA
CRB62	Sterile	NA
CRB623	Sterile	NA
CRB64	Sterile	NA
CRB72	Sterile	NA
CRB761	Sterile	NA
CRB764	Sterile	NA
CRB768	Sterile	NA
CRB82	Sterile	NA
CRB95	Sterile	NA
CRB96	Sterile	NA
G39	Sterile	NA
G429	Sterile	NA
G43	Sterile	NA
G52	Sterile	NA
G59	Sterile	NA
G62	Sterile	NA
G623	Sterile	NA
G66	Sterile	NA
G70	Sterile	NA
14M-M	Fertile	Male
74F-M	Fertile	Female
CRB107	Fertile	Female
CRB110	Fertile	Female
CRB25	Fertile	Female
CRB27	Fertile	Female
CRB32	Fertile	Female
CRB36	Fertile	Female
CRB38	Fertile	Female
CRB387	Fertile	Male
CRB388	Fertile	Male
CRB391	Fertile	Male
CRB40	Fertile	Female
CRB402	Fertile	Female
CRB41	Fertile	Male
CRB412	Fertile	Male
CRB413	Fertile	Female
CRB416	Fertile	Male
CRB417	Fertile	Female
CRB428	Fertile	Male
CRB453	Fertile	Female
CRB475	Fertile	Male
CRB476	Fertile	Male
CRB51	Fertile	Male
CRB53	Fertile	Male
CRB56	Fertile	Female
CRB57	Fertile	Male
CRB58	Fertile	Male
CRB60	Fertile	Male
CRB614	Fertile	Female
CRB617	Fertile	Male
CRB621	Fertile	Female
CRB622	Fertile	Male
CRB628	Fertile	Male
CRB629	Fertile	Male
CRB63	Fertile	Female
CRB630	Fertile	Male
CRB65	Fertile	Male
CRB68	Fertile	Male
CRB73	Fertile	Male
CRB750	Fertile	Female
CRB751	Fertile	Male
CRB752	Fertile	Male
CRB753	Fertile	Male
CRB755	Fertile	Male
CRB759	Fertile	Female
CRB76	Fertile	Female
CRB762	Fertile	Female
CRB763	Fertile	Male
CRB767	Fertile	Male
CRB80	Fertile	Female
CRB83	Fertile	Female
CRB87	Fertile	Female
CRB94	Fertile	Female
CRB97	Fertile	Female
G110	Fertile	Female
G27	Fertile	Female
G36	Fertile	Female
G402	Fertile	Female
G41	Fertile	Male
G412	Fertile	Male
G416	Fertile	Male
G453	Fertile	Female
G455	Fertile	Male
G58	Fertile	Male
G614	Fertile	Female
G628	Fertile	Male
G63	Fertile	Male
G630	Fertile	Male
G65	Fertile	Male
G68	Fertile	Male
G87	Fertile	Female
KABUSA-M	Fertile	Male
Roujol1	Fertile	Male
Roujol35	Fertile	Male
Roujol38	Fertile	Male
Roujol40	Fertile	Female
Roujol42	Fertile	Female
Roujol44	Fertile	Male
Roujol45	Fertile	Female
Roujol49	Fertile	Female
Roujol51	Fertile	Female
Roujol52	Fertile	Female
Roujol53	Fertile	Male
Roujol58	Fertile	Male
Roujol60	Fertile	Male
Roujol65	Fertile	Female
Roujol75	Fertile	Male
G73	Fertile	Male
Roujol66	Fertile	Female
